# Supplementary material for: Sampling Device-Dependence of Prokaryotic Community Structure on Marine Particles: Higher Diversity Recovered by in situ Pumps Than by Oceanographic Bottles
Source: Front Microbiol. 2020 Jul 15;11:1645. doi: 10.3389/fmicb.2020.01645 (PMC7373737; doi:10.3389/fmicb.2020.01645)
Supplement: Supplementary file 2 [file Table_1.XLSX]

## Sheet: Sheet4
			SMALL Filters (N=18)								LARGE FILTERS (N=12)
	Global % in dataset		P	ISP ave	± SE	SW ave	± SE	ISP>BTL	BTL > ISP		P	ISP ave	± SE	SW ave	± SE	ISP > BTL	BTL > ISP
Archaea	2.05918
Euryarchaeota	0.266055		NS								NS
Thaumarchaeota	1.78894		NS								NS
Bacteria	97.5693
Acidobacteria	0.0344832		NS								NS
Actinobacteria	0.309339		NS								NS
Bacteroidetes	24.6515		NS								0.046	20.943	4.773	2.112	6.7504	9.91619
Cytophagia	0.218875		NS								NS
Flavobacteriia	23.8019		NS								0.0431	18.854	4.205	1.985	5.947	9.49824
Cryomorphaceae	0.638011		<0.0001	1.823	0.159	0.354	0.224	5.14972			NS
Flavobacteriaceae	19.2162		NS								0.0233	12.94	2.487	1.308	3.518	9.89297
NS7_marine_group	0.13144		NS								NS
NS9_marine_group	3.81552		0.0004	14.608	1.365	3.997	1.931	3.65474			NS
Sphingobacteriia	0.627767		0.012	1.51	0.2	0.152	0.283	9.93421			NS
Chloroflexi	0.112395		NS								NS
Cyanobacteria	0.0137067		NS								NS
Fibrobacteres	0.0155824		0.025	0.0528	0.0117	0.00262	0.0165	20.1527			NS
Firmicutes	0.0870016		NS								NS
Gemmatimonadetes	0.0440058		NS								NS
Lentisphaerae	0.189008		0.0059	0.641	0.095	0.121	0.134	5.29752			0.0015	0.898	0.119	0.0079	0.1681	113.671
Lentisphaeria	0.110087		0.0255	0.3291	0.067	0.0427	0.095	7.70726			0.0108	0.677	0.124	0.0037	0.179	182.973
Oligosphaeria	0.0766133		0.021	0.296	0.049	0.077	0.07	3.84416			NS
Marinimicrobia_(SAR406_clade)	0.182371		NS								NS
PAUC34f	0.0365031		NS								NS
Planctomycetes	3.27735		0.039	10.245	2.17	1.766	3.07	5.80125			NS
BD7-11	0.00750262		0.047	0.0238	0.0057	0.0026	0.0081	9.15385			NS
OM190	1.06465		NS								NS
Phycisphaerae	0.754591		0.048	1.922	0.443	0.276	0.626	6.96377			NS
Planctomycetacia	1.44627		0.03	4.869	0.963	0.905	1.362	5.38011			NS
Proteobacteria	67.5108		0.0002	35.095	3.463	63.736	4.897		1.8161		NS
Alphaproteobacteria	19.1411		NS								<0.0001	6.635	3.4603	55.812	4.894		8.41176
Caulobacterales	1.49706		0.041	0.025	0.099	0.409	0.141		16.36		0.0016	0.003	0.273	2.039	0.387		679.667
OCS116_clade	0.0721406		NS								NS
Rhizobiales	0.148754		NS								NS
Rhodobacterales	11.6804		NS								<0.0001	4.864	2.58	50	3.65		10.2796
Rhodobacteraceae	11.6804		NS								<0.0001	4.864	2.58	50	3.65		10.2796
Ascidiaceihabitans	0.128843		0.0237	0.4645	0.083	0.104	0.118	4.46635			NS
Loktanella	0.540622		NS								NS
Octadecabacter	0.0642051		NS								NS
Planktomarina	0.4125		0.0001	1.3166	0.109	0.349	0.154	3.77249			NS
Pseudophaeobacter	6.71528		0.012	0.00134	0.368	1.8167	0.52		1355.75		<0.0001	0.333	2.443	48.55	3.454		145.796
Roseobacter	0.155824		NS								NS
Sulfitobacter	2.55782		NS								NS
Thalassobius	0.0481899		NS								NS
Rhodospirillales	0.794989		0.05	1.358	0.272	0.374	0.385	3.63102			NS
AEGEAN-169_marine_group	0.049777		NS								NS
Rickettsiales	0.152072		0.028	0.474	0.09	0.09	0.128	5.26667			NS
SAR11_clade	2.851		0.0025	2.9	0.518	0.692	0.733	4.19075			NS
Deep_1	0.0955142		0.0178	0.159	0.0266	0.038	0.0375	4.18421			NS
Surface_1	2.31788		0.003	2.734	0.355	0.59	0.502	4.6339			NS
Surface_2	0.0629066		0.0145	0.1955	0.0372	0.0187	0.0526	10.4545			NS
Surface_4	0.028712		0.011	0.0566	0.008	0.001	0.0116	56.6			NS
Sphingomonadales	1.92731		0.047	0.013	0.366	1.378	0.518		106		NS
Erythrobacteraceae	0.289861		NS								NS
Sphingomonadaceae	1.6373		0.018	0.013	0.182	0.845	0.258		65		NS
Betaproteobacteria	0.450157		0.0269	0.389	0.061	0.132	0.086	2.94697			NS
Burkholderiales	0.0402545		NS								NS
Methylophilales	0.332424		NS								NS
Nitrosomonadales	0.0741605		0.029	0.24	0.05	0.031	0.071	7.74194			NS
Deltaproteobacteria	1.4281		0.0297	4.352	0.886	0.916	1.253	4.75109			NS
Bdellovibrionales	0.383932		0.032	1.311	0.314	0.034	0.445	38.5588			NS
Desulfobacterales	0.454341		0.05	1.459	0.308	0.372	0.4353	3.92204			NS
Desulfuromonadales	0.0792104		NS								NS
GR-WP33-30	0.129853		0.043	0.4318	0.0793	0.131	0.112	3.29618			NS
Myxococcales	0.0575682		0.037	0.188	0.0464	0.0052	0.0656	36.1538			NS
Oligoflexales	0.0142838		NS								NS
SAR324_clade(Marine_group_B)	0.125669		NS								NS
Sh765B-TzT-29	0.182949		NS								NS
Gammaproteobacteria	46.4236		0.0001	18.254	3.998	52.981	5.654		2.90243		NS
Alteromonadales	23.0752		0.0002	3.191	4.0568	37.1318	5.737		11.6364		NS
Alteromonadaceae	2.82993		NS								NS
Colwelliaceae	11.3258		0.0009	0.265	3.807	26.936	5.385		101.645		NS
Moritellaceae	1.31873		NS								NS
Pseudoalteromonadaceae	7.38749		0.05	0.4858	2.227	8.588	3.15		17.6781		NS
Cellvibrionales	6.73101		NS								NS
Cellvibrionaceae	0.109365		NS								NS
Halieaceae	0.262736		0.0003	0.811	0.0735	0.216	0.1039	3.75463			NS
OM60(NOR5)_clade	0.255089		0.0004	0.787	0.075	0.206	0.106	3.82039			NS
Porticoccus	0.273557		NS								NS
SAR92_clade	6.02331		NS								0.041	6.057	1.245	1.017	1.756	5.95575
Spongiibacteraceae	0.0618966		NS								NS
Chromatiales	0.113261		NS								NS
E01-9C-26_marine_group	0.0414087		NS								NS
Legionellales	0.0307319		NS								NS
Oceanospirillales	14.455		NS								0.0473	9.666	2.852	20.834	4.0339		2.15539
Alcanivoracaceae	2.93699		0.0175	0.0156	0.0125	0.0729	0.0177		4.67308		0.0003	0.343	1.8495	17.733	2.6155		51.6997
Halomonadaceae	0.0675236		NS								NS
Oceanospirillaceae	8.54693		NS								NS
Balneatrix	6.68022		NS								0.05	8.36124	2.02	0.554	2.861	15.0925
Marinobacterium	0.0236621		NS								NS
Marinomonas	0.0610309		NS								NS
Neptunomonas	0.0722849		NS								NS
Neptunomonas	0.0786333		0.032	0.0001	0.006	0.0231	0.008		231		0.025	0.0036	0.0217	0.102	0.031		28.3333
Oleispira	1.43488		0.0177	0.0023	0.152	0.697	0.215		303.043		0.012	0.029	0.065	0.3765	0.0928		12.9828
Pseudospirillum	0.161884		NS								NS
Oleiphilaceae	1.2867		NS								NS
OM182_clade	0.177754		NS								NS
SAR86_clade	0.417694		NS								NS
ZD0405	0.972888		NS								NS
Pseudomonadales	0.342524		NS								NS
Thiotrichales	1.13549		NS								NS
Vibrionales	0.0822403		0.0025	0.0085	0.038	0.246	0.054		28.9412		NS
Xanthomonadales	0.0920514		0.041	0.256	0.0572	0.0359	0.081	7.13092			NS
JTB23	0.00317419		NS								NS
Tenericutes	0.068245		0.0052	0.239	0.0385	0.0236	0.0545	10.1271			NS
Verrucomicrobia	1.02396		0.0179	3.683	0.652	0.703	0.922	5.23898			NS
Arctic97B-4_marine_group	0.641618		0.045	2.263	0.469	0.496	0.663	4.5625			NS
Opitutae	0.050787		0.05	0.1205	0.0214	0.044	0.03	2.73864			NS
Verrucomicrobiae	0.31309		0.0082	1.252	0.21	0.153	0.297	8.18301			0.028	0.774	0.173	0.0037	0.246	209.189
